# Supplementary material for: BNT162b2 Booster Vaccination Induced Immunity against SARS-CoV-2 Variants among Hemodialysis Patients
Source: Vaccines (Basel). 2022 Jun 17;10(6):967. doi: 10.3390/vaccines10060967 (PMC9227334; doi:10.3390/vaccines10060967)
Supplement: Supplementary file 1 [file vaccines-10-00967-s001.zip]

Archive with 1 entries (1 files):
- vaccines-1740563-supplementary.pdf
